# Supplementary material for: Evaluating Tannins and Flavonoids from Traditionally Used Medicinal Plants with Biofilm Inhibitory Effects against MRGN E. coli
Source: Molecules. 2022 Mar 31;27(7):2284. doi: 10.3390/molecules27072284 (PMC9000218; doi:10.3390/molecules27072284)
Supplement: Supplementary file 1 [file molecules-27-02284-s001.zip]

Archive with 1 entries (1 files):
- molecules-1638828-supplementary.pdf
